# Supplementary material for: Effects of short-term water velocity stimulation on the biochemical and transcriptional responses of grass carp (Ctenopharyngodon idellus)
Source: Front Physiol. 2023 Aug 31;14:1248999. doi: 10.3389/fphys.2023.1248999 (PMC10501314; doi:10.3389/fphys.2023.1248999)
Supplement: Supplementary file 1 [file Table2.XLSX]

## Sheet: S2.GO-Enrichment ZS vs. NS
Table S2. GO terms enrichment analysis of the differentially expressed genes in ZS vs. NS group.
ID	Description	Up/Down	pvalue	p.adjust	、
GO:0099081	supramolecular polymer	up	0.00138187	0.140522	Bmp8a/vim/PDZRN4/DNAH6/DNAH11
GO:0030546	signaling receptor activator activity	up	0.00180156	0.140522	Bmp8a/Bmp7/cxcl11.6/PDZRN4/Cluster-11240.480/SLC12A2/ABCG5/Cluster-11240.22902
GO:0000118	histone deacetylase complex	up	0.00546201	0.284025	Smarca5/Cluster-11240.22313
GO:0071941	nitrogen cycle metabolic process	up	0.00931145	0.299872	cluh/GIMAP4
GO:0005102	signaling receptor binding	up	0.0114299	0.299872	Bmp8a/Bmp7/cxcl11.6/PDZRN4/Cluster-11240.480/SLC12A2/ABCG5/Cluster-11240.22902
GO:0051701	interaction with host	up	0.0129394	0.299872	cluh/Cluster-7690.0/Tnfrsf14/Ephb2/ENOX1
GO:0019838	growth factor binding	up	0.0153781	0.299872	Ccn1/Zdhhc4
GO:0040008	regulation of growth	up	0.0153781	0.299872	Ccn1/Zdhhc4
GO:0001882	nucleoside binding	up	0.018683	0.306367	Rab1A/ABCB11/Rab9a/Rab38/ABCC2/GIMAP4/ARL16/Cluster-11240.19239
GO:0022884	macromolecule transmembrane transporter activity	up	0.0196389	0.306367	Cd84/Cluster-11240.16660
GO:0000790	nuclear chromatin	up	0.0407798	0.558762	Smarca5/Cluster-11240.22313
GO:0004888	transmembrane signaling receptor activity	up	0.0429817	0.558762	Gpr4/F2R/or131-2/Cluster-9714.0/Cd84/Tas1r1
GO:0009055	electron transfer activity	up	0.048191	0.567798	MYO3B/Cluster-11240.22485/Acsl4
GO:0019787	ubiquitin-like protein transferase activity	down	3.22803e-14	1.18792e-11	Cluster-11240.14714/Cluster-11240.2594/Cluster-11240.1385/VIRMA/BIRC6/Cluster-11240.6964/Cluster-11240.15641/Cluster-11240.16980/ZNF32/RNF114/Trim35/Cluster-11240.5686/ZNF41/ZNF567/usp20/Cluster-11240.1674/HERC1/Cluster-11240.14597/Cluster-11240.18439/Znf32/ZNF721/Cluster-11240.5344/ZNF135/drl/Cluster-11240.19654/Cluster-11240.2150/ZNF613/rnf169/Cluster-11240.6671/Cluster-11240.4082/ZNF473/ZNF358…
GO:0034061	DNA polymerase activity	down	1.43399e-08	2.63854e-06	pol/ZNF32/ZNF41/ZNF567/Cldn11/EDARADD/Cluster-11240.6284/Cluster-11240.6691/Znf32/ZNF135/drl/Cluster-11240.19654/Vps13c/TMEM199/ZNF180/Cluster-11240.6176/ZNF782/ZNF510/CEMIP/Cluster-11240.2768/ZNF585B
GO:0031410	cytoplasmic vesicle	down	9.62152e-06	0.000768224	Cluster-11240.19284/Cluster-11240.14714/Cluster-11240.2594/Cluster-11240.6964/ZNF32/ZNF41/ZNF567/ZNF366/Znf32/Cluster-11240.5344/ZNF135/Cluster-11240.19524/drl/ZNF180/Cluster-11240.6176/ZNF782/ABCC1/PHLDB1/ZNF510/Cluster-11240.16185/RHOBTB2/Cltc/ZNF287/Cluster-11240.2768/ZNF585B
GO:0097708	intracellular vesicle	down	9.62152e-06	0.000768224	Cluster-11240.19284/Cluster-11240.14714/Cluster-11240.2594/Cluster-11240.6964/ZNF32/ZNF41/ZNF567/ZNF366/Znf32/Cluster-11240.5344/ZNF135/Cluster-11240.19524/drl/ZNF180/Cluster-11240.6176/ZNF782/ABCC1/PHLDB1/ZNF510/Cluster-11240.16185/RHOBTB2/Cltc/ZNF287/Cluster-11240.2768/ZNF585B
GO:0030133	transport vesicle	down	1.04378e-05	0.000768224	Cluster-11240.14714/Cluster-11240.2594/Cluster-11240.6964/ZNF32/ZNF41/ZNF567/Znf32/Cluster-11240.5344/ZNF135/drl/ZNF180/Cluster-11240.6176/ZNF782/ZNF510/Cluster-11240.16185/Cltc/ZNF287/Cluster-11240.2768/ZNF585B
GO:0048475	coated membrane	down	2.03478e-05	0.001248	Cluster-11240.14714/Cluster-11240.2594/Cluster-11240.6964/ZNF32/ZNF41/ZNF567/ttc37/Znf32/Cluster-11240.5344/ZNF135/AP1B1/drl/Tnpo2/ZNF180/FAM169A/Cluster-11240.6176/ZNF782/Ift140/ZNF510/Cluster-11240.16185/Cltc/ZNF287/Cluster-11240.2768/ZNF585B
GO:0030117	membrane coat	down	3.83203e-05	0.00201455	Cluster-11240.14714/Cluster-11240.2594/Cluster-11240.6964/ZNF32/ZNF41/ZNF567/Znf32/Cluster-11240.5344/ZNF135/drl/ZNF180/Cluster-11240.6176/ZNF782/ZNF510/Cluster-11240.16185/Cltc/ZNF287/Cluster-11240.2768/ZNF585B
GO:0048193	Golgi vesicle transport	down	0.000157672	0.00725291	Cluster-11240.14714/Cluster-11240.2594/Cluster-11240.6964/basp1/ZNF32/ZNF41/ZNF567/krt8/Nedd9/Znf32/Cluster-11240.5344/ZNF135/drl/ZNF180/Cluster-11240.6176/ZNF782/Asgr2/ZNF510/Cluster-11240.16185/ZNF287/Cluster-11240.2768/TRAK1/ZNF585B
GO:0033643	host cell part	down	0.000462199	0.0170089	VIRMA/nr6a1a/ZNF32/ARRDC3/ETS2/RDH12/FAT1/drl/RIC1/CREBBP/Dock4/ZNF782/PHC1/Usp34/RORB/ZNF420/SMARCA2/EP300/Rab26/rxrbb/MIDEAS/NR5A2/ZNF211/PGR/efnb2a
GO:0043657	host cell	down	0.000462199	0.0170089	VIRMA/nr6a1a/ZNF32/ARRDC3/ETS2/RDH12/FAT1/drl/RIC1/CREBBP/Dock4/ZNF782/PHC1/Usp34/RORB/ZNF420/SMARCA2/EP300/Rab26/rxrbb/MIDEAS/NR5A2/ZNF211/PGR/efnb2a
GO:0098805	whole membrane	down	0.000585038	0.0195722	Cluster-11240.14714/Cluster-11240.2594/VIRMA/Cluster-11240.6964/ZNF32/ZNF41/ZNF567/ZNF366/CSMD3/Znf32/Cluster-11240.5344/ZNF135/drl/ZNF180/Cluster-11240.6176/RAP1GDS1/ZNF782/ZNF510/Cluster-11240.16185/APOC1/Cltc/Il2rg/ZNF287/Cluster-11240.2768/ZNF585B
GO:0046906	tetrapyrrole binding	down	0.000650877	0.0199602	ba1/LAMA1/Cluster-11240.1938/cyp19a1a/ZNF567/hbaa1/cyp17a1/unc-89/ADPGK/Cluster-11240.6176/ZNF782/Cluster-11240.5545/Znf235
GO:0004857	enzyme inhibitor activity	down	0.0013178	0.037304	UGT2A1/timp3/Timp2/Cluster-11240.15270/WAP/Tnik/CST3/c3/Cluster-11240.19524/drl/TFPI2/ZNF180/Cluster-11240.13279/COL6A3/PTPRS
GO:0097747	RNA polymerase activity	down	0.00356065	0.0935942	pol/gata4/ZNF32/ZNF41/ZNF567/FAT1/Znf32/drl/gata6-b/ZNF782/ZNF510/TRIM2/SZT2/Aebp1/Znf235
GO:0120025	plasma membrane bounded cell projection	down	0.0043409	0.106497	MYH9/lzts2/krt8/krt18/Cluster-11240.7055/krt13/DST/TLN2/HOMER1/CCDC30
GO:0003909	DNA ligase activity	down	0.00795668	0.159742	drl/litaf/Asgr2/GGA3
GO:0060589	nucleoside-triphosphatase regulator activity	down	0.00881304	0.159742	gata4/Cluster-11240.15270/ZNF567/Tnik/RALGAPA2/GIT1/ZNF180/DST/AGAP3/SZT2/HOMER1
GO:0005539	glycosaminoglycan binding	down	0.00943205	0.159742	Btg1/Mrc1/Stab2/vegfaa
GO:0005548	phospholipid transporter activity	down	0.00986834	0.159742	ZNF41/ZNF135/ZNF782
GO:0017144	drug metabolic process	down	0.00986834	0.159742	isyna1-a/usp20/SMARCA2
GO:0097035	regulation of membrane lipid distribution	down	0.00986834	0.159742	ZNF41/ZNF135/ZNF782
GO:0140303	intramembrane lipid transporter activity	down	0.00986834	0.159742	ZNF41/ZNF135/ZNF782
GO:0005929	cilium	down	0.00998387	0.159742	MYH9/lzts2/krt8/krt18/Cluster-11240.7055/krt13/DST/HOMER1/CCDC30
GO:0043207	response to external biotic stimulus	down	0.0104767	0.160642	Tpm4/LGALS4/NECTIN1/Mtmr3/Cluster-8050.0/FNIP2/slc39a7/Ptprm/NR5A2/LRP2/GGA3/arhgap32/rnf145/efnb2a
GO:0000910	cytokinesis	down	0.0121638	0.176692	jdp2/BIRC6/JUN/Jund/Gimap9/DST/HOMER1/CCDC30/TRAK1
GO:0016705	oxidoreductase activity, acting on paired donors, with incorporation or reduction of molecular oxygen	down	0.0127235	0.176692	pol/UGT2A1/Tnik/ZNF782/CUL5/Fmo5/ZNF300
GO:0004721	phosphoprotein phosphatase activity	down	0.0129638	0.176692	DUSP6/Cluster-11240.5583/Mtmr3/MTMR3/MDGA1/Cluster-11240.3508/Ptprm/PTPRJ/PTPRS
GO:0008047	enzyme activator activity	down	0.0140922	0.185212	gata4/ZNF567/RALGAPA2/MYO5A/GIT1/DST/AGAP3/SZT2
GO:0032506	cytokinetic process	down	0.0172212	0.218532	jdp2/JUN/Jund/Gimap9/DST/HOMER1/CCDC30/TRAK1
GO:0016679	oxidoreductase activity, acting on diphenols and related substances as donors	down	0.0185976	0.222238	slc38a2/ZNF135/rbm24/EP300/ACVR1B
GO:0009314	response to radiation	down	0.0187211	0.222238	Gimap9/Cluster-11240.15752/PC
GO:0044036	cell wall macromolecule metabolic process	down	0.0194349	0.223501	Col4a1/LIN7C/ASB2/PC
GO:0005783	endoplasmic reticulum	down	0.0208354	0.232347	vim/MYO6/PER2/krt8/KLC1/UNC13B/PDZD2/HOMER1/Cluster-11240.18782
GO:0061134	peptidase regulator activity	down	0.0234998	0.254351	timp3/Timp2/WAP/CST3/c3/TFPI2/COL6A3/PTPRS
GO:0016886	ligase activity, forming phosphoric ester bonds	down	0.0247567	0.260299	drl/litaf/Asgr2/GGA3
GO:0000902	cell morphogenesis	down	0.0270783	0.262232	Mr1/JUN/Pmp22/CEMIP/Cluster-11034.0
GO:0016645	oxidoreductase activity, acting on the CH-NH group of donors	down	0.0270783	0.262232	MYO6/RDH12/Znf32/ZNF613/Dock4
GO:0051129	negative regulation of cellular component organization	down	0.0270783	0.262232	krt18/Cluster-11240.20953/HOMER1/TMOD2/Cluster-6600.0
GO:0016032	viral process	down	0.0313065	0.295405	K02A2.6/Cluster-11240.6754/ARRDC3/LGALS4/RDH12/MAN1B1/krt8/krt18/ZNF721/ERCC6/ZNF782/Usp34/Arhgap35/Rab26/Cluster-11240.953/TRIM2/LRP2/HOMER1/arhgap32/Cluster-11240.343/PTPRS/efnb2a
GO:0051817	modulation of process of other organism involved in symbiotic interaction	down	0.0399597	0.352837	LGALS4/ZNF721/ZNF782/Cluster-11240.953/arhgap32/Cluster-11240.343
GO:0022402	cell cycle process	down	0.0402804	0.352837	jdp2/BIRC6/JUN/Cluster-11240.3306/Jund/Rhou/PPP1R16A/krt18/Gimap9/cyp17a1/Cluster-11240.7055/krt13/DST/GGA3/HOMER1/CCDC30/TRAK1/NOTCH1
GO:0051213	dioxygenase activity	down	0.0406847	0.352837	pol/gag-pol/UGT2A1/Tnik/ZNF300
GO:0030546	signaling receptor activator activity	down	0.045489	0.352837	CYTH2/CCL21/CLU/INHA/ZNF135/MYO5A/Rassf9/Cluster-11240.22005/ZNF782/EIF4G1/COL6A3/vegfaa/igf2/GRIK2/ZNF239/DOCK4
GO:0009615	response to virus	down	0.0455639	0.352837	Tpm4/Cluster-8050.0/GGA3/efnb2a
GO:0032989	cellular component morphogenesis	down	0.0455639	0.352837	Mr1/Pmp22/CEMIP/Cluster-11034.0
GO:0097485	neuron projection guidance	down	0.0455639	0.352837	Mr1/Pmp22/CEMIP/Cluster-11034.0
GO:0009725	response to hormone	down	0.0461207	0.352837	CREBBP/arhgap32/SRCAP
GO:0010876	lipid localization	down	0.0469569	0.352837	vtg1/ZNF41/Gimap9/ZNF135/RCE1/ZNF782/HCN1/DST
GO:0005938	cell cortex	down	0.046981	0.352837	Tpm4/MYH9/krt18/MYO5A/Vps13c/PRKAG2/HOMER1
GO:0051701	interaction with host	down	0.0492548	0.362515	K02A2.6/Cluster-11240.6754/LGALS4/RDH12/MAN1B1/ZNF721/ZNF782/Arhgap35/Cluster-11240.953/arhgap32/Cluster-11240.343
