# Supplementary material for: Effects of short-term water velocity stimulation on the biochemical and transcriptional responses of grass carp (Ctenopharyngodon idellus)
Source: Front Physiol. 2023 Aug 31;14:1248999. doi: 10.3389/fphys.2023.1248999 (PMC10501314; doi:10.3389/fphys.2023.1248999)
Supplement: Supplementary file 2 [file Table3.XLSX]

## Sheet: S3.KEGG-Enrichment JS vs. NS
Table S3. KEGG pathways enrichment analysis of the differentially expressed genes in JS vs. NS group.
ID	Description	Up/Down	pvalue	p.adjust	geneID
ko02010	ABC transporters	up	0.000189767	0.0222028	ABCC5/ABCC2/ABCG5/Abcg8
ko04975	Fat digestion and absorption	up	0.000498034	0.029135	APOA4/ABCG5/Abcg8
ko00061	Fatty acid biosynthesis	up	0.00574084	0.223893	Acsl4/Tf2-9
ko04976	Bile secretion	up	0.00979836	0.286602	ABCC2/ABCG5/Abcg8
ko05410	Hypertrophic cardiomyopathy (HCM)	up	0.0160791	0.343094	ITGB3/IGFN1/CACNA2D4
ko01523	Antifolate resistance	up	0.0175945	0.343094	ABCC5/ABCC2
ko05414	Dilated cardiomyopathy	up	0.0241801	0.404154	ITGB3/IGFN1/CACNA2D4
ko04630	Jak-STAT signaling pathway	up	0.0299263	0.411354	ccnd2/IL13RA2/SOCS2
ko00620	Pyruvate metabolism	up	0.0386743	0.411354	GRHPR/Tf2-9
ko04623	Cytosolic DNA-sensing pathway	up	0.0386743	0.411354	caspa/cxcl11.6
ko05134	Legionellosis	up	0.0386743	0.411354	caspa/Rab1A
ko04512	ECM-receptor interaction	down	1.01241e-06	0.000122944	LAMA1/COL1A1/Col4a1/LAMB1/COL6A2/col1a2/COL6A1
ko05146	Amoebiasis	down	1.65026e-06	0.000122944	LAMA1/MUC2/COL1A1/Col4a1/LAMB1/col1a2/IGHV3-74
ko04974	Protein digestion and absorption	down	3.52777e-05	0.00175212	MME/COL1A1/Col4a1/COL6A2/col1a2/COL6A1
ko04913	Ovarian steroidogenesis	down	0.000537953	0.0200388	cyp17a1/cyp19a1a/HSD17B1/Cyp2j3
ko05330	Allograft rejection	down	0.000850246	0.0253373	Mr1/Tnfrsf14/IGHV3-74
ko05320	Autoimmune thyroid disease	down	0.00115043	0.0263456	Mr1/Tnfrsf14/IGHV3-74
ko05169	Epstein-Barr virus infection	down	0.00123771	0.0263456	Mr1/Hspb2/vim/MAP3K14/Tnfrsf14/NCOR2/IGHV3-74
ko04510	Focal adhesion	down	0.00157654	0.0283696	LAMA1/COL1A1/Col4a1/LAMB1/COL6A2/col1a2/COL6A1
ko00140	Steroid hormone biosynthesis	down	0.0017136	0.0283696	cyp17a1/cyp19a1a/HSD17B1
ko04672	Intestinal immune network for IgA production	down	0.00193342	0.0288079	MAP3K14/Tnfrsf14/IGHV3-74
ko05143	African trypanosomiasis	down	0.00217005	0.0293944	Cluster-11240.1938/Cluster-11240.20426/IGHV3-74
ko04151	PI3K-Akt signaling pathway	down	0.00339493	0.0421537	LAMA1/COL1A1/Col4a1/LAMB1/COL6A2/col1a2/COL6A1/IGHV3-74
ko00910	Nitrogen metabolism	down	0.00431137	0.0494149	glul/Ca8
ko05222	Small cell lung cancer	down	0.00611184	0.0650474	LAMA1/COL1A1/Col4a1/LAMB1
ko05310	Asthma	down	0.00849546	0.0819882	Tnfrsf14/IGHV3-74
ko04064	NF-kappa B signaling pathway	down	0.0088041	0.0819882	MAP3K14/Tnfrsf14/ATM/IGHV3-74
ko05416	Viral myocarditis	down	0.01099	0.0963244	Mr1/Tnfrsf14/IGHV3-74
ko00220	Arginine biosynthesis	down	0.0170637	0.141249	Nos1/glul
ko05144	Malaria	down	0.0187387	0.146951	Cluster-11240.1938/Tnfrsf14
ko05322	Systemic lupus erythematosus	down	0.0276539	0.206022	C6/Tnfrsf14/IGHV3-74
ko05340	Primary immunodeficiency	down	0.0301359	0.213822	Tnfrsf14/IGHV3-74
ko05202	Transcriptional misregulation in cancer	down	0.0408971	0.256057	HPGD/Tnfrsf14/ATM/IGHV3-74
ko05145	Toxoplasmosis	down	0.0412007	0.256057	LAMA1/LAMB1/Tnfrsf14
ko04640	Hematopoietic cell lineage	down	0.041244	0.256057	MME/IGHV3-74
ko00620	Pyruvate metabolism	down	0.048538	0.285219	pol/PC
ko04933	AGE-RAGE signaling pathway in diabetic complications	down	0.0497697	0.285219	COL1A1/Col4a1/col1a2
