# Supplementary material for: Effects of short-term water velocity stimulation on the biochemical and transcriptional responses of grass carp (Ctenopharyngodon idellus)
Source: Front Physiol. 2023 Aug 31;14:1248999. doi: 10.3389/fphys.2023.1248999 (PMC10501314; doi:10.3389/fphys.2023.1248999)
Supplement: Supplementary file 5 [file Table1.XLSX]

## Sheet:  S1.GO-Enrichment JS vs. NS
Table S1. GO terms enrichment analysis of the differentially expressed genes in JS vs. NS group.
ID	Description	Up/Down	pvalue	p.adjust	geneID
GO:0030546	signaling receptor activator activity	up	0.00122601	0.22436	RLN3/gnrh3/VSNL1/cxcl11.6/SLC12A2/Cluster-11240.22902/ABCG5/mch1/Cluster-11240.480
GO:0033643	host cell part	up	0.00422469	0.257706	RTL1/ccnd2/Cluster-7690.0/FMN1/SAMD9L/PCDHA7/Tnfrsf14/Cluster-11240.18273/APOA4
GO:0043657	host cell	up	0.00422469	0.257706	RTL1/ccnd2/Cluster-7690.0/FMN1/SAMD9L/PCDHA7/Tnfrsf14/Cluster-11240.18273/APOA4
GO:0005102	signaling receptor binding	up	0.00944947	0.432313	RLN3/gnrh3/VSNL1/cxcl11.6/SLC12A2/Cluster-11240.22902/ABCG5/mch1/Cluster-11240.480
GO:0043021	ribonucleoprotein complex binding	up	0.0188206	0.627309	Cluster-11240.18031/APOA4
GO:0005539	glycosaminoglycan binding	up	0.0205675	0.627309	Cluster-11240.4428/Rec114
GO:0004888	transmembrane signaling receptor activity	up	0.0300075	0.772725	Gpr4/Gpr37l1/or131-2/Cluster-9714.0/Tas1r1/Cd84/Ptger4
GO:0001882	nucleoside binding	up	0.0418346	0.772725	ABCC5/Rab9a/Rab1A/ABCC2/Cluster-11240.18031/APOA4/RASD1/Cluster-11240.19239
GO:0071495	cellular response to endogenous stimulus	up	0.0437595	0.772725	Cluster-11240.2227/Tprn
GO:0046906	tetrapyrrole binding	down	6.84203e-05	0.0150525	ba1/LAMA1/cyp2k6/cyp17a1/Cluster-11240.1938/cyp19a1a/Cluster-11240.20426/Cyp2j3
GO:0044036	cell wall macromolecule metabolic process	down	0.000251669	0.0213386	Col4a1/glul/PC/si:ch211-233a24.2
GO:0042546	cell wall biogenesis	down	0.000290981	0.0213386	Col4a1/glul/PC/si:ch211-233a24.2
GO:0016879	ligase activity, forming carbon-nitrogen bonds	down	0.00181763	0.0999699	ARRDC3/Col4a1/glul/PC
GO:0005615	extracellular space	down	0.0102837	0.392533	rnf207b/LAMB1/Esm1/Cluster-11240.20426/HOMER1
GO:0009314	response to radiation	down	0.012843	0.392533	Cluster-11240.15752/PC
GO:0034061	DNA polymerase activity	down	0.0158898	0.392533	pol/ZNF180/Cluster-11240.5285/tc1a/Cluster-11240.19654
GO:0030674	protein-macromolecule adaptor activity	down	0.0173155	0.392533	basp1/Klhl31/HOMER1
GO:0019787	ubiquitin-like protein transferase activity	down	0.0174099	0.392533	HERC3/ZNF180/GPI/Cluster-11240.5285/ZNF333/BIRC6/Cluster-11240.15893/ERCC6/Cluster-11240.19654/Cluster-11240.16616/RNF114
GO:0036338	viral membrane	down	0.0178424	0.392533	Arrdc3/ARRDC3/Cluster-11240.20760/Cluster-11240.20426/Cc2d2a/Tnfrsf14
GO:0016638	oxidoreductase activity, acting on the CH-NH2 group of donors	down	0.020291	0.403146	Cluster-11240.20781/HOMER1
GO:0007275	multicellular organism development	down	0.0219898	0.403146	Mr1/Hspb2/chpt1/LAMB1/Pmp22
GO:0007596	blood coagulation	down	0.0284478	0.481425	rnf207b/LAMB1/Cluster-11240.20426/HOMER1
GO:0048731	system development	down	0.0385162	0.572322	Mr1/Hspb2/chpt1/Pmp22
GO:0042330	taxis	down	0.0401463	0.572322	Mr1/Pmp22/Cluster-11240.927
GO:0009611	response to wounding	down	0.0442249	0.572322	rnf207b/LAMB1/Cluster-11240.20426/HOMER1
GO:0050878	regulation of body fluid levels	down	0.0442249	0.572322	rnf207b/LAMB1/Cluster-11240.20426/HOMER1
